# Supplementary material for: Low muscle mass and mortality risk later in life: A 10-year follow-up study
Source: PLoS One. 2022 Jul 28;17(7):e0271579. doi: 10.1371/journal.pone.0271579 (PMC9333286; doi:10.1371/journal.pone.0271579)
Supplement: S1 File — (XLSX) [file pone.0271579.s001.xlsx]

## Sheet: Plan1
ID	sexo08	idade08	cor08	anoestud08	classesocial	comp08	fuma08	bebalc08	ddia08	dha08	dcan08	numorbi08	exhdl08	exldl08	extg08	exglij08	peso08	altura18	imc08	cp08	cb08	cama08	cmb08	time	obito	cancer	dcv	flv08	atfisica08
1	1	72	1	18	B	1	0	0	0	1	0	1	49	95	149	103	71.5	1.53	3014842	33.5	33.4	2500938	24765	119	0	0	0	1	0
2	1	65	2	0	C	1	0	0	1	1	0	1	36	151.8	111	120	72.1		3040142	36.9	31.4	2314437	23079	96	1	0	0	1	0
3	1	64	1	.	C	1	2	1	1	1	0	2					94.4	1.56	382977	39.5	40	297751	278796	117	0	0	0	0	0
4	2	69	1	.	C	1	0	0	0	1	0	2					61.45	1.71	2126298	33	27	16.51	22604	117	0	0	0	0	0
5	1	72	1	.	D	0	2	0	0	1	0	2	.	.	.	.	58.8		2578834	30.3	30	208431	197636	53	1	0	1	0	0
6	1	65	3	9	B	1	0	0	0	1	0	2					66.2		2585937	32	27.6	2024438	21791	125	0	0	0	0	0
7	1	63	1	4	B	0	1	0	0	0	0	2					84.5	1.52	3609723	36	36.6	2712437	25767	123	0	0	0	1	0
8	1	63	1	2	C	0	0	0	0	0	0	2	39	102	197	145	61.6	1565	2467553	32.8	29.4	2100937	20765	124	0	0	0	1	0
9	2	62	2	1	C	1	1	0	1	1	0	2					53.5		1989143	31.1	26.6	164479	241508	123	0	0	0	0	0
10	1	60	2	3	D	1	2	0	0	0	0	2	54	79	177	95	56.5	1.47	2614651	33.4	30	2254938	23877	124	0	0	0	0	0
11	1	66	2	1	D	0	0	0	0	0	0	2					53.6		2319945	29.6	26.4	186679	194292	124	0	0	0	0	1
12	1	76	3	0	D	1	0	0	1	1	0	2	48	130	260	147	64		2921841	38.5	32.4	2360478	228858	123	1	0	1	1	1
13	1	95	3	1	D	0	2	0	0	1	0	1	20	118	143	91	46.7		1870694	28.1	21.2	1446478	181542	125	1	0	1	0	0
14	2	65	1	1	D	1	0	0	1	0	0	1					63.1		2317723	32	24.6	142519	208948	124	1	0	0	0	0
15	1	76	2	0	D	1	0	0	0	0	0	2	31	77	212		64.2		2672216	34.6	29.4	2196877	233398	118	1	0	1	0	1
16	2	73	2	3	D	1	0	1	0	0	0	0	62	128	58	72	52.3	1.58	2095017	30.2	24.3	13.94	20532	125	0	0	0	0	1
17	1	84	2	0	D	1	2	0	0	0	0	0			129	70	56		2423823	30.8	28.2	195684	190312	125	0	0	0	0	1
18	1	83	1	0	C	0	0	0	1	1	0	2	60	63	150	108	56	1.39	281676	36.6	35.5	2792878	290002	125	0	0	0	0	0
19	2	98	1	.	D	0	0	0	0	1	0	1					41.8		1653415	26.8	19.2	9087776	170962	120	1	0	0	0	0
20	2	65	2	1	C	1	0	0	1	1	0	2	49	206	194	236	65.1		2607755	34.5	30.2	198279	263692	124	0	0	0	0	0
21	1	78	1	4	C	0	2	0	0	0	0	2	89	117.2	94	80	80.2		3426033	36.7	24.5	143519	125052	121	1	0	0	0	0
22	1	68	1	4	B	1	2	0	0	0	0	2	30	42.4	433	107	75.2		3090072	37.6	35.4	246975	22526	124	0	0	0	1	1
23	1	63	1	5	C	1	2	0	0	0	0	2	49	123	173	88	101.1	1655	415434	41.8	44.6	3094437	27801	118	0	0	0	1	1
24	2	76	1	0	D	0	2	0	1	0	0	1	57	81.6	122	83	66.9		2287883	36.8	26.7	1635778	230262	124	1	0	1	0	0
25	1	73	3	11	C	0	0	0	1	1	0	2	46	110	72	131	87.9		3706359	38.6	34.8	250239	234332	123	0	0	0	1	0
26	2	67	2	3	C	1	2	1	0	1	0	1	.	.	.	.	80.2		2589101	37.3	30.2	1985778	265262	123	0	0	0	0	1
27	1	68	1	10	E	0	2	0	1	0	0	1	31	180	185	108	74.7		3233206	36.2	32.6	2496577	259118	123	0	0	0	1	1
28	2	70	3	0	D	1	2	0	0	1	0	1					68.3	1.71	2255912	32	27	16.64	23232	115	0	0	0	0	1
29	2	68	2	8	D	1	0	1	0	0	0	1	38	130	115	102	72.5		2212997	35.4	27	1690078	250218	124	1	1	0	0	1
30	2	63	2	15	B	1	2	0	1	1	0	2	.	.	.	.	70.1		2606335	34.4	29.8	1933077	254982	124	1	0	0	1	0
31	1	87	1	0	D	0	2	0	0	0	0	1	48	66	96		50.7		2165834	31	24.4	173224	196272	125	1	0	0	1	1
32	2	83	2	14	B	1	2	1	0	1	0	2	.	.	.	.	65.9	1.61	2391494	32.5	26	1577437	23017	116	0	0	0	1	0
33	1	75	1	.	D	0	0	0	1	1	0	2				104.7	67	1.47	2977778	34	35	26.81	26836	123	0	0	0	1	0
34	2	76	1	10	B	1	0	1	0	0	0	1	37	140.8	96	70	82.65	1.74	2729885	37.6	33.4	230975	29946	118	0	0	0	0	1
35	1	62	1	15	C	1	0	0	0	0	0	1	52.4	105.5	87.9	75.1	76.6	1615	2883059	38.3	32	24.06	24464	117	0	0	0	0	0
36	2	63	2	0	D	1	1	0	0	0	0	0	.	.	.	.	69.7	1.67	244039	32.6	29.8	1961937	27131	117	0	0	0	0	0
37	2	64	1	2	D	0	1	0	0	0	0	0	.	.	.	.	62	1655	2249964	35	35.8	25.76	34544	117	0	0	0	0	0
38	1	62	3	4	C	1	0	0	0	1	0	1	.	.	85	104	59.7	1.48	2725529	32.6	33.5	2451937	23609	118	0	0	0	0	0
39	1	82	2	4	D	0	0	0	0	0	0	2	50	137.2	84	70	73	1.47	2924211	39.2	34.3	2604437	25979	118	0	0	0	1	0
40	2	62	2	4	C	1	2	0	0	0	0	2	40	119	69	93	70.8		290927	35.2	31.5	2116937	27889	125	1	0	1	0	0
41	1	71	2	9	B	0	2	0	0	0	0	2	69	169	110	108	58.7	1.62	2236702	36.2	26.6	1906977	202258	125	0	0	0	1	1
42	1	78	2	0	D	1	0	0	1	0	0	1	.	.	.	197	64.6		3072532	34.2	31	2217438	21423	120	1	0	1	0	0
43	2	65	1	15	A	1	2	1	1	0	0	1	51	21.4	98	139	96.9	1.71	3275419	37	32.2	2067478	244442	118	0	0	0	1	1
44	2	76	1	5	B	1	1	1	0	0	0	0				90	60		1981768	32.8	25.4	1534937	23987	121	1	0	0	1	0
45	1	62	1	4	B	1	0	0	0	0	0	2	45.9	122.4	116	109	80		337325	38.6	32.5	242044	240848	125	0	0	0	1	0
46	2	63	1	3	C	1	0	0	0	0	0	2	50	126	94	94	55	1.62	2070082	30.4	26	15.96	24744	118	0	0	0	0	1
47	1	63	2	0	C	1	2	1	0	1	0	1	.	.	.	.	68.2	1495	3031111	33.5	28.4	208799	220572	118	0	0	0	0	1
48	2	69	1	3	C	1	2	0	0	0	0	1	.	.	.	.	58.6		1935526	34	25	1492437	23273	125	0	0	0	1	1
49	1	64	2	4	C	1	2	0	0	0	0	1	.	101.2	259	124	73.95	1555	3000121	37.6	34.2	261375	26.35	125	0	0	0	1	0
50	2	62	2	4	C	1	2	1	1	1	0	1	45	90.8	171	163	75.3		276584	33.5	31.8	2066577	251118	125	1	0	1	1	1
51	2	70	2	1	C	1	2	1	0	0	0	1	55	108	115	76	60.2	16605	2132937	32.3	25.6	15.44	23088	125	0	0	0	0	0
52	1	73	1	3	C	0	2	0	1	1	0	2	38	93	185	82	56.75	1.5	2488926	33.8	30.2	230439	251132	125	0	0	0	1	0
53	1	68	1	9	C	1	0	0	0	0	0	0	42	73	76	72	48.8		2198099	32.8	26.9	2029437	24859	124	0	0	0	1	1
54	1	66	1	3	D	0	0	0	1	1	0	2	39	129.4	168	240	74.9	1.57	3117586	34.8	36.9	2665578	247482	116	0	0	0	1	1
55	1	61	3	1	D	1	2	0	0	1	0	2	.	.	.	.	68.25		3291377	34	30.7	236671	261156	118	0	0	0	0	0
56	1	67	2	3	B	0	0	0	0	1	0	2	50	180.8	81	89	64.7		2465325	34	29.6	222719	238852	125	0	0	0	0	0
57	1	68	2	1	C	0	2	0	1	0	0	2	81	134	88	58	71.5		3545924	33.4	33.5	2432677	232322	123	0	0	0	1	1
58	1	69	1	4	D	1	0	0	1	1	0	2	76	106.4	188	146	84.8	1.61	3152885	36.2	34.6	2491377	233902	123	0	0	0	0	0
59	2	70	2	4	B	1	2	1	0	1	0	1	41	63.2	89	79	83.45	1.7	2887543	36.9	33.4	2294438	29161	116	0	0	0	1	1
60	1	67	2	3	C	1	0	0	0	0	0	1	50	81.8	76	80	61.3		2836781	34	31.5	237004	243408	125	0	0	0	0	1
61	1	65	1	0	C	0	0	0	0	1	0	1					75.8		3460555	36.8	35	2721177	278722	125	0	0	0	0	1
62	2	75	2	0	C	0	0	0	0	1	0	1	.	.	.	.	73.4		2867188	38.5	32	213759	270388	68	1	0	0	0	0
63	2	63	2	12	C	1	0	0	0	1	0	1	46	96	180	92	73.1	1615	2820107	34.5	31.6	20.16	24064	123	0	0	0	1	1
64	1	70	1	0	B	0	2	0	1	0	0	1	42	72	245		70	1.51	3029778	35.4	34.5	262044	260848	121	0	0	0	0	0
65	2	71	2	8	B	1	0	0	0	1	1	2					92.4		2851852	32.4	37	2467438	27423	85	1	0	0	1	1
66	1	72	1	3	B	1	0	0	1	1	0	2	.	.	.	.	44.7		2280612	24.2	29.6	21.66	22064	88	1	0	0	1	0
67	1	60	2	13	B	1	0	0	1	1	0	2	.	.	.	.	55.1		2384868	32	28.8	205044	203848	104	1	0	1	1	1
68	2	60	2	12	A	1	0	1	0	1	0	1	.	.	.	.	80	1.72	2672993	37.2	33.2	2288078	296518	121	0	0	0	1	1
69	2	78	1	5	C	1	2	0	0	1	0	1	32	130.4	138	91	74	1.61	2751339	32.4	32.2	2161478	273958	121	0	0	0	0	1
70	1	68	2	.	B	1	0	0	0	1	0	1	.	.	.	.	81.2	1.59	3211898	36.9	36.5	2799778	276138	117	0	0	0	1	0
71	2	76	1	6	C	1	2	0	0	0	0	1	.	.	.	.	52.2		2201046	32.9	27.8	1758377	248798	103	1	1	0	0	0
72	1	70	2	5	B	1	0	0	0	0	0	1	.	.	.	.	62.4	1585	2407314	33.5	29	206775	20522	121	0	0	0	1	0
73	1	64	2	.	B	0	0	0	0	1	0	1	.	.	.	.	80.4		3140625	36.3	34.5	255975	24766	120	0	0	0	1	1
74	2	65	2	12	B	1	0	0	0	0	0	2	.	.	.	.	82.7		2965327	37.6	36.5	251544	292152	80	1	0	1	1	0
75	1	74	2	0	C	1	2	0	1	1	0	1	.	.	.	.	77.85	1565	3158343	39	36.5	276284	268288	120	0	0	0	0	0
76	2	76	2	1	D	1	2	0	0	1	0	1	.	.	.	.	70.65	1.7	2388115	34.5	29.5	1923478	262658	120	0	0	0	0	0
77	2	64	1	0	D	1	2	0	0	0	0	2			69	70	86.6		31809	36.5	36	2263277	244762	96	1	0	1	1	0
78	1	66	2	5	B	1	0	0	0	1	0	2	.	.	.	.	69.6	1575	2823644	37.8	32.7	246375	24.85	119	0	0	0	0	1
79	1	61	1	0	C	0	0	0	0	1	0	1					63.6	1.49	2864736	33	33.9	2504378	242602	124	0	0	0	1	1
80	1	66	1	4	C	1	2	1	0	1	0	2	39	.	794	123	78.5		3310002	37.5	35.9	2774878	278302	10	1	0	0	1	0
81	1	61	2	3	D	0	2	0	0	0	0	1	.	.	.	.	89.4		386946	37	41.4	3123278	293738	120	0	0	0	1	0
82	1	82	3	.	B	0	0	0	0	0	0	1	.	.	.	.	64.4		2680541	36.1	30.5	2306878	244398	108	1	1	0	0	1
83	1	81	2	0	C	0	2	0	0	1	0	2	30	165.2	184	83	63.75	1.53	2653486	36	30.7	22.24	21908	110	0	0	0	1	1
84	1	60	3	.	B	0	2	0	0	0	0	1	.	.	.	.	50		2081166	31.4	28.1	2044438	21349	120	0	0	0	0	0
85	2	63	1	.	B	1	1	1	0	0	0	1	37	156	315	100	84.3	1.68	2916955	36.5	35.7	2462878	292002	118	0	0	0	0	0
86	1	88	3	0	D	1	0	0	0	0	0	1					64		2961729	33.2	32.7	249004	255408	99	1	0	1	0	0
87	2	88	3	2	D	1	2	0	1	0	0	1	.	.	.	.	73.7		2773909	36.5	33	22.91	31116	26	1	0	0	0	0
88	1	64	1	4	C	1	0	0	0	0	0	2	45	104	75	65	88.1	1574	3574181	38.5	38	29.54	29208	124	0	0	0	1	0
89	1	68	1	5	C	0	2	0	0	1	0	1					73.5	1475	3266667	38.7	36.7	286375	28.85	118	0	0	0	0	0
90	2	70	1	0	C	1	2	0	0	1	0	1					89.4	1.63	3130142	42	34	2353078	296982	124	0	0	0	1	0
91	2	73	1	5	C	1	2	1	1	0	0	1	.	.	.	.	71		2607897	34.6	27.5	1698878	230098	121	0	0	0	0	1
92	2	73	1	25	B	1	0	0	1	1	0	2	39	48	140	119	65.1		2511477	31.5	31	2048878	265098	69	1	0	1	0	1
93	1	75	1	0	D	1	0	0	0	1	0	1	.	.	.	.	65.8		2538482	34	29.7	22.2	23.42	117	0	0	0	0	0
94	1	78	3	2	D	0	0	0	0	1	1	2	.	.	.	.	61.1		2715556	34.8	30	2252978	238142	118	0	0	0	1	0
95	1	71	1	6	C	0	2	0	0	0	0	2	43	139	150	91	64.1		2668054	31.9	31.8	2294377	221602	117	0	0	0	0	0
96	1	80	2	0	D	0	2	0	0	0	0	1					57.3		2802093	32.5	29.5	218975	22906	1	1	0	1	0	0
97	1	70	3	1	D	0	2	0	0	0	0	2	43	141	118	84	54.7		216368	32.2	26.5	193916	216016	129	1	0	1	0	0
98	1	70	3	0	D	0	1	0	0	0	0	0	.	.	.	.	62.35	1.46	2846512	33.5	30	225975	24034	117	0	0	0	1	0
99	1	68	1	2	C	1	0	0	0	0	0	2			273	72	62.95	1.6	2458984	34.2	31.7	24.2	25.42	117	0	0	0	0	1
100	2	71	1	5	C	1	2	0	1	1	0	1	.	.	.	.	61.1		2447524	31.3	27.2	16.84	23432	118	0	0	0	0	0
101	1	66	1	0	C	1	0	0	0	0	0	1	.	.	.	.	71.7	1.48	3186666	34.9	37.1	288839	288732	118	0	0	0	0	0
102	1	67	3	.	C	0	1	0	1	1	0	2	47	158	70	.	84.7		3764444	36.5	33	2429478	236742	12	1	0	0	0	0
103	2	66	2	6	C	1	2	0	0	0	0	1	50	120.2	114	102	83.5	1755	2548762	37.1	30.4	20.04	26632	125	0	0	0	1	1
104	1	66	2	0	D	0	0	0	0	0	0	1	57	94	141	102	68.4		2312061	34.6	30.6	2195378	213998	124	0	0	0	0	0
105	1	69	2	0	C	0	1	0	0	0	0	1	51	139.4	358		68.4		3080942	36	34.5	2664277	271838	116	1	1	0	1	0
106	2	66	2	1	D	1	2	0	0	1	0	1					73.3		2827823	35.5	29.1	188191	257716	61	1	0	0	0	1
107	1	80	2	2	C	0	0	0	0	1	0	1	20	267.8	101	98.3	60.8	1.61	2345588	33.6	29	21.69	23348	126	0	0	0	1	0
108	1	64	2	5	B	0	1	0	0	0	0	2					56.2	1.44	2673008	31	28.4	2017077	201418	125	0	0	0	0	0
109	1	60	1	3	C	0	0	0	0	0	0	1	63	96	100	81	61.4	1.51	258897	35	30.5	224624	227128	126	0	0	0	0	0
110	1	80	2	0	D	1	2	0	0	1	0	1					39.2		1814059	29.3	23.5	165775	19418	13	1	0	0	0	0
111	1	65	2	0	D	0	0	0	0	1	0	1	63	179	182	102	61.05		2713333	31.7	31.8	237375	23.95	123	0	0	0	0	1
112	2	61	1	4	B	1	2	0	1	0	0	1	.	.	.	.	89.4		3057351	35	34	2339938	29133	28	1	0	0	0	0
113	2	66	2	0	B	1	2	0	0	1	0	1	.	.	.	.	81	1.63	308642	38.4	35.3	2434937	29177	130	0	0	0	0	0
114	2	84	1	0	C	1	2	1	0	0	0	2	53	106.2	79	69	44.3		1709039	27.8	22	1196577	208382	77	1	0	1	1	1
115	1	71	1	5	C	1	2	0	0	0	0	2	37.1	138.2	148	94.9	70.3	1.53	2852043	37.8	31.8	24.49	26148	123	0	0	0	1	1
116	2	72	2	0	D	1	0	1	0	1	0	1	30	164	120	107	77.5	1.65	2881469	33.8	33.8	233775	29718	123	0	0	0	0	1
117	1	73	1	0	D	1	2	0	0	1	0	2	36	106.4	93	86	82.1		3748174	38.2	42.5	3064078	279618	118	0	0	0	0	0
118	2	72	2	2	C	1	0	0	0	0	0	1	.	.	.	.	89.1		3569139	38.7	34.5	2302378	268698	127	1	0	1	0	0
119	1	70	2	3	D	1	0	0	1	1	0	2	69	59.2	199	72	86.5	1.5	3793693	39	40	3089178	298578	124	0	0	0	1	0
120	2	68	1	0	C	1	2	1	0	0	0	1	.	.	.	.	76.8		2626449	34.2	30.9	2044437	26661	94	1	0	0	0	0
121	1	65	2	4	D	0	1	0	0	1	0	1	29	61	150	104	59.25		2466181	33.5	32.8	25.3	26.52	123	0	0	0	0	1
122	2	62	2	0	D	1	1	0	0	0	0	1	.	.	.	.	56.5		2321663	31.2	25.8	1565177	233822	42	1	0	0	0	0
123	2	63	2	0	D	0	0	0	0	0	0	1	47	114	150		92.5	1.68	312669	40	32	2148878	275098	118	0	0	0	1	1
124	1	66	2	0	C	0	0	0	0	0	0	1	58	125.6	87	76	47.1		2369096	28.8	26.8	1936877	207398	119	0	0	0	0	0
125	1	64	2	3	D	0	1	1	0	1	0	1	45	130.6	162	104	57.05		2285291	31.4	27.8	2068377	228702	39	1	1	0	1	0
126	2	70	2	0	D	0	0	0	0	1	0	1	49	258.6	182	90	61.2	16525	2220932	33.8	29	1878378	260798	117	0	0	0	0	0
127	2	70	2	7	D	0	1	0	0	0	0	1	54	78.8	146	92	68.2		2766846	36.2	31.4	2113478	281658	33	1	0	1	0	0
128	1	60	2	3	D	0	2	0	0	1	0	1	61	145.2	89	.	54.4		2206986	28.3	30.9	2370277	256562	66	1	0	0	0	0
129	1	66	2	3	C	1	0	0	0	0	0	0	.	.	.	.	39	1525	1666026	27.7	22.5	1571377	191402	118	0	0	0	0	0
130	1	81	1	0	C	0	2	0	1	1	0	2					46.1		1918835	28	25.5	1865778	218262	69	1	0	0	0	0
131	1	76	2	0	D	1	2	0	0	0	0	2	.	.	.	.	63		3080836	36.5	32.2	2500278	269562	123	0	0	0	0	0
132	2	74	2	0	D	1	2	0	0	0	0	1	.	.	.	.	54.35		1795151	31.2	23.3	132375	21.73	17	1	0	0	0	0
133	1	62	2	12	C	1	0	0	0	0	0	0	.	.	.	.	45	1575	1802596	30.3	25.2	18.21	20804	116	0	0	0	0	0
134	1	63	2	3	D	0	2	0	1	1	0	1	36	111	225	176	59.1	1485	2557999	33.7	31.7	2416978	253258	119	0	0	0	0	1
135	1	67	2	3	C	0	2	0	1	1	0	2	.	.	.	.	64.25		2709142	31	30	2283578	248818	118	0	0	0	0	0
136	1	70	2	.	C	0	0	0	0	1	0	1					60.1		2262035	32	30.8	229775	23578	117	0	0	0		0
137	1	67	2	1	D	1	2	1	0	0	0	2	39	167	195	77	86.2	1.45	4099881	35.1	42.2	3163978	295458	115	0	0	0	0	1
138	1	63	2	2	C	1	0	0	0	1	0	1	65	17	84	92	57.1	1.46	2642417	33.8	30.6	2296577	239118	116	0	0	0	1	0
139	1	82	1	0	D	0	2	0	0	0	0	2	53.3	88.4	166.9	.	95.9		3397818	46	38.4	291775	28038	115	0	0	0	0	1
140	2	88	2	0	C	0	2	1	0	0	0	1					60.45		2193715	32.6	26.8	1665177	243822	71	1	0	0	0	0
141	1	74	2	0	D	1	0	0	0	0	0	1	.	.	.	.	61.75		3062389	30.9	36.1	2773677	275278	59	1	0	0	0	0
142	1	86	2	10	D	0	0	0	0	0	0	0	.	.	.	.	56.6		2417874	32.1	28	2056878	219398	105	1	0	0	1	1
143	2	68	2	0	C	1	2	0	0	0	0	1	.	.	.	.	79.65	1.67	2661298	34.7	31.7	207199	254828	118	0	0	0	0	1
144	2	66	2	3	D	1	2	0	0	0	0	0	48	162	81	93	54.75		2138672	29.9	26.2	160319	236252	124	0	0	0	0	0
145	2	70	1	7	C	1	0	0	0	1	0	2	43	78	221	70	84.1	1.67	2979734	34.8	34.8	2372878	283002	115	0	0	0	0	0
146	1	64	1	5	D	0	0	0	0	0	0	1	51	161.6	107	92	61.6	1.6	240625	34.7	30.6	2292278	237862	124	0	0	0	0	0
147	2	61	1	2	C	1	2	0	0	0	0	1	51	148	63	97	70.95		234344		29.6	1942777	269938	124	0	0	0	0	0
148	2	70	2	5	C	1	0	0	0	1	0	1	49	73.8	86	95	67.25		2728305	38.1	27.8	175884	249112	123	0	0	0	1	1
149	1	70	1	0	D	0	1	0	0	1	0	1	.	.	.	.	70.6		3357907	42.2	32.1	2419577	246582	50	1	0	1	0	0
150	1	60	2	6	C	1	0	0	0	0	0	1	62	135	107	71	54.6	1.55	224359	33	31	2284877	229302	113	0	0	0	0	0
151	1	66	1	1	C	1	0	0	0	1	0	1	60	141	71	87	56.3	1.58	2255247	32.4	29.3	2155677	222978	115	0	0	0	0	1
152	2	63	2	4	D	1	2	0	0	0	0	2	47	103.2	84	78	62.7		2389118	31.6	28.4	182775	26202	125	0	0	0	0	0
153	1	63	1	5	C	1	0	0	1	1	0	2	34	.	435	81	66.05	1.52	2896803	36.5	29.6	2235178	241678	123	0	0	0	0	0
154	1	65	1	.	C	0	0	0	0	1	0	1	67	174	80	103	74.2	1465	3433754	39.3	36	270664	262032	123	0	0	0	1	1
155	1	62	2	4	C	1	0	0	0	0	0	2	.	.	.	.	48.1	1465	2166569	28.3	26.7	18.99	19792	113	0	0	0	0	0
156	2	72	1	7	C	1	1	1	0	1	0	1	.	.	.	.	57.7	1.53	2497403	33.8	26.9	16.54	23132	113	0	0	0	0	0
157	2	69	2	0	D	0	2	0	1	1	0	2	62	111	215	173	71.8		2702398	35.4	30.9	197764	242432	31	1	0	0	0	1
158	1	66	2	3	D	1	2	0	1	1	0	2	45	156	148	98	68.4		2884129	36.4	32.9	2556278	271538	59	1	0	0	0	0
159	2	65	2	2	C	0	2	0	0	1	.	0	39	172	374	.	72.5		2631006	35	33	2259678	290122	119	0	0	0	0	0
160	2	67	1	8	C	1	2	0	0	1	0	2	47	87	53	61	66.25	1545	2687736	34.3	28.7	1848378	257798	127	0	0	0	0	0
161	2	85	1	0	C	0	2	0	0	1	0	1	54	99	192	83	66.6		2331851	34	29.2	1873078	248982	11	1	1	0	0	0
162	2	64	2	12	C	1	1	1	0	1	0	2	.	.	.	.	51.65	1645	1897153	30.3	26.3	161319	237252	122	0	0	0	0	0
163	1	62	2	2	D	0	2	0	0	0	0	1	.	.	.	.	70.6	1.48	3137778	37.5	33.5	2448778	235462	113	0	0	0	0	1
164	2	67	1	4	B	1	2	0	0	0	0	2	30	97.4	133	91	85.7	1.73	2830625	37	34.5	2380277	292562	123	0	0	0	0	0
165	1	65	2	0	D	0	2	0	0	1	0	2	79	65	190	106	45.35		2015556	29.6	23.7	167775	19618	116	0	0	0	0	1
166	2	67	1	5	C	1	0	0	1	1	0	2	62	47.6	147	137	70.4	1695	2435986	35.4	29.4	19.31	27516	122	0	0	0	0	0
167	1	65	2	.	C	0	2	0	0	0	0	1	42	133	181	95	54.25	1.52	2317485	33.2	28.1	20.6	21.82	114	0	0	0	0	0
168	1	80	1	.	C	0	2	0	0	1	0	1	54.5	206.5	90	74	47.05		2300846	28.4	27.4	198184	208688	57	1	0	1	0	0
169	2	63	3	0	D	1	1	0	0	1	0	1	49	140	129	105	51.2	1.59	2025236	29	26.4	16.24	23888	121	0	0	0	0	0
170	1	68	2	0	C	0	0	0	0	1	0	2	.	.	.	.	45.15		1831717	30.6	23.2	1647438	20217	123	0	0	0	0	1
171	1	77	3	0	D	0	2	0	0	1	0	1	58.9	105.2	132.1	.	74.15	1475	3339939	36.2	37.2	2655877	244202	119	0	0	0	1	1
172	1	63	3	3	C	1	1	0	0	0	0	1	.	.	.	.	44.85		1941222	28	26.2	1841178	190722	118	0	0	0	1	0
173	2	70	2	4	C	1	0	1	0	1	0	1	.	.	.	.	52.75	1.53	2253407	30	25.7	154975	22874	116	0	0	0	0	0
174	1	67	1	3	C	1	1	1	0	0	0	1	.	.	.	.	50.6		2190097	28.5	26	184184	194688	19	1	1	0	0	0
175	1	73	1	1	C	0	0	1	0	0	0	1	.	.	.	.	42.05		1919741	30.3	27.1	2022178	232378	11	1	0	0	0	0
176	2	75	1	4	C	0	0	0	0	0	0	2	47.9	128.3	119	105	74.65		2879904	33.9	29.2	1826878	231398	1	1			1	0
177	1	60	1	2	C	1	2	0	0	0	0	1	.	.	.	.	65.2	1.54	271384	34.5	28.6	2143578	234818	118	0	0	0	0	0
178	1	61	2	.	C	0	0	0	0	0	0	1	44	87.2	129	70	53	1455	2419649	30	28	205975	22034	115	0	0	0	0	1
179	1	68	1	0	D	0	0	0	0	0	0	0	.	.	.	.	84.7		3350342	37.5	36.5	27.44	26452	117	0	0	0	1	0
180	1	77	2	0	D	1	0	0	0	1	0	1	.	.	.	.	49.5	1635	1840422	30.7	27.4	2044437	23161	115	0	0	0	1	0
181	2	83	2	0	D	1	2	0	0	0	0	1	.	.	.	.	70.8		2538636	34.3	29.4	1908077	258518	115	1			1	0
182	1	79	2	.	C	0	0	0	0	0	0	1	54	93.4	88	96	54.7		2531353	34.3	26	1891478	211958	18	1	0	0	0	1
183	1	72	3	.	C	0	0	0	0	1	0	1	.	.	.	.	81		3371488	38.5	38	290036	280776	115	0	0	0	0	0
184	1	71	1	0	D	0	2	0	0	1	0	2	.	.	.	.	65		2705515	33.4	31.5	24.19	25848	27	1	0	0	0	0
185	2	73	2	0	B	0	2	1	0	1	0	1	56	147.4	163	99	72	1.63	252092	33.7	28.3	1778877	238098	115	0	0	0	0	0
186	1	68	2	4	D	1	2	0	1	1	0	2	36	129.2	269	259	61.45		2731111	30.6	29	213336	222176	117	0	0	0	0	1
187	2	75	2	4	D	1	2	0	0	1	0	2	.	35	416	97	61.4		2555671	30.5	29.2	1861478	243958	82	1	1	0	0	0
188	1	64	3	0	D	0	2	0	0	1	0	1	.	.	.	.	59.2		24641	31.7	31.9	236044	234848	117	0	0	0	0	1
189	1	71	2	0	D	1	0	0	1	1	0	1	.	.	.	.	70.05		2878452	33.2	33.4	24.34	23352	116	0	0	0	0	0
190	1	91	2	0	D	0	1	1	0	0	0	0	.	.	.	.	29.75		1287656	22.8	17.4	108775	16458	34	1	0	0		0
191	2	72	1	8	C	1	2	0	0	1	0	2	36.7	143.8	385.2	.	79.35		3023548	37.2	33.6	220375	25.75	58	1	0	0	1	0
192	1	72	2	5	C	1	2	0	0	0	0	2	38.8	155.2	246.3	85.7	78.3		3344868	43.2	34	2438478	229158	118	0	0	0	0	0
193	2	60	2	8	B	1	2	1	0	0	0	2	41	147	153	95	92.15	1.64	342616	40.1	34.2	2267478	264442	119	0	0	0	1	1
194	1	73	1	2	C	0	1	0	0	0	0	1	65	94.2	34	82	48.55	1.51	2073989	33.7	25.2	18.45	22.06	116	0	0	0	0	0
195	1	66	3	2	C	0	0	0	0	0	0	1	.	.	.	.	61.35	1.51	2488945	33.8	28.9	2061777	205162	116	0	0	0	0	0
196	1	66	3	0	C	0	0	1	0	1	0	2	.	.	.	.	56.35	1.51	2438972	32.3	29.4	2142377	217698	115	0	0	0	0	1
197	1	64	1	4	D	1	2	0	0	0	0	1	.	.	.	.	46	1.58	1842653	29	25.1	172775	17878	115	0	0	0	1	0
198	1	78	1	4	D	1	2	0	0	0	0	1	.	.	.	.	52.05		2376278	30.7	27.8	2012277	209862	78	1	0	0	1	0
199	1	75	1	3	B	0	1	1	0	0	0	0					51.4	1.45	2167313	29.6	27.4	2020277	221562	115	0	0	0	0	0
200	1	65	2	0	E	0	2	0	0	0	0	2	.	.	.	.	65.9		2742976	33.1	33.5	24.75	24.08	22	1	0	1	0	0
201	1	67	1	5	D	0	2	0	0	0	0	1	.	.	.	.	56.85		2336045	34.4	31.6	2440277	263562	118	0	0	0	0	1
202	1	63	2	2	D	0	0	0	0	0	0	2	45	100	184	.	63.5	1.41	3149177	36.8	37.6	280375	26.61	116	0	0	0	0	0
203	1	86	1	0	D	0	0	0	0	0	0	1	66	98	63	.	40	1345	1902497	29.6	22.7	1553578	175818	115	0	0	0	0	1
204	1	76	1	0	D	0	2	0	0	0	1	2	52.6	268.7	188.3	.	39.8	1445	1892984	29.7	23.2	16.06	18176	116	0	0	0	1	1
205	1	73	3	5	C	1	2	0	0	0	0	1	43	92	126	.	68.35	1.47	3120434	33.2	33.9	25.71	25736	115	0	0	0	1	0
206	1	71	1	.	D	0	2	0	1	0	0	1	.	.	.	.	65.45		2588901	33	30.5	2264277	231838	54	1			1	0
207	1	65	3	0	D	0	0	1	1	1	0	2	26.6	154.3	771.7	163.2	66.9	1.55	27846	36.2	36.5	29	30.22	113	0	0	0	0	1
208	1	76	2	0	C	0	2	0	0	0	0	0	.	.	.	.	54.2	1.49	2441331	33.2	30.5	228336	237176	114	0	0	0	0	1
209	1	67	1	3	D	1	0	0	0	1	0	2	.	.	.	.	52.5		2272334	30.4	29.8	219076	223896	24	1	0	1	0	1
210	1	61	2	0	D	0	2	0	0	1	0	2	.	.	.	.	67.9		255561	35	32.8	251119	259548	112	1	1	0	0	0
211	1	67	2	0	D	0	0	0	0	0	0	1	38.6	125.2	396.7	85.2	63	1.6	2430462	30.2	34.6	2639697	264046	117	0	0	0	0	0
212	2	74	2	0	D	1	2	0	0	0	0	1	.	.	.	.	75.2		2728988	34.5	30.5	203844	283648	1	1			0	1
213	1	63	1	7	C	0	2	0	1	1	0	2	47	83.8	131	90	98.85	1565	4010304	38.4	37.2	2740578	258018	122	0	0	0	1	1
214	1	61	2	10	D	1	1	1	0	1	0	1	.	.	.	.	48.7		210786	31.5	28	2075178	225678	99	1	0	1	1	0
215	1	79	2	4	D	1	2	0	0	1	0	2	43	125	185	82	29.9		1294148	23.8	17.2	106039	152532	66	1	0	0	0	0
216	1	71	1	0	C	1	0	0	0	0	0	1	.	.	.	.	51.7	1.54	2458977	34	26.5	192775	21162	113	0	0	0	1	1
217	2	81	1	2	B	1	0	0	0	0	0	1	36	89.8	96	89	74.8		2588235	35.4	30.3	1984437	26061	104	1	0	0	0	1
218	1	73	3	4	D	0	0	0	0	1	0	1	56	118	110	87	45.05		1851167	30	23.5	165376	192296	125	0	0	0	0	0
219	2	66	1	9	C	0	0	0	1	1	0	1					102.5	1.72	3424772	43.1	39.4	280775	32178	123	0	0	0	0	1
220	1	77	1	1	C	0	0	0	0	1	0	2	53.8	131	83	80.4	45.6		2139238	33.9	24.3	174519	205948	119	1	0	1	1	1
221	1	70	2	3	D	0	0	0	0	0	0	2	27	119	300	115	63.7	1465	2831111	36.8	35.7	267036	257776	120	0	0	0	1	0
222	2	66	2	18	B	1	0	0	0	1	0	2	44	83	280	80	76.85	1.59	3001953	38	32.3	218775	28218	126	0	0	0	1	0
223	1	69	1	2	C	0	2	0	1	1	0	1	46	80	143	83	91.9	1.52	3875021	42.7	39.5	291975	27254	119	0	0	0	0	0
224	2	71	2	7	C	1	2	0	0	1	0	2	44.3	128.9	104	110	101.3		3270274	42.1	36.9	256679	299292	90	1	1	0	1	1
225	1	69	2	5	C	0	2	0	0	1	0	1	46	106	75	82	51.5		2229051	34.2	25.1	1832438	21803	125	0	0	0	1	1
226	1	68	1	4	B	0	0	0	1	1	0	2	48		699	283	47.05		2091111	29.1	26	19.41	24116	25	1	0	0	0	0
227	1	79	1	0	B	0	2	0	0	1	0	2	70	322.8	101	72	34.5		1454714	26.5	18.6	12.01	16716	87	1	0	0	1	0
228	2	73	2	5	D	0	1	0	0	1	0	1	42	131	246	70	55.75		1884464	30.5	26.4	1618377	234798	51	1	0	0	0	0
229	1	63	2	4	C	0	0	1	0	0	0	2	54	110	143	112	72.45		30549	36.8	33	241591	233916	123	0	0	0	1	0
230	1	66	1	5	D	1	2	0	0	0	0	0	.	.	.	.	72.7	1.58	2912193	40.8	33	243975	23894	118	0	0	0	0	0
231	1	88	3	0	D	1	0	0	0	0	0	1	.	.	.	.	61.6		2563996	33.9	29.3	218975	23334	14	1	0	0	0	0
232	1	88	1	0	D	0	0	0	0	1	0	2				69	54.35		2448088	29.9	27.1	20.11	22704	79	1	0	1	0	1
233	1	64	1	13	B	0	0	0	0	1	0	1	40	113.8	131	86	85.35		355255	39.8	40	2959937	27597	120	0	0	0	1	1
234	2	80	1	8	B	1	2	0	0	1	0	1	.	.	.	.	56.05		203404	31.7	25.5	1510938	21575	32	1	0	1	0	1
235	1	65	2	13	C	0	2	0	0	1	0	2	50	107	68	81	60.8		256367	33.7	28.9	2158097	232166	126	0	0	0	1	0
236	1	77	1	3	A	0	0	0	1	0	0	1	61	113	130	112	63.7		2368382	33.2	30.6	230391	241316	41	1	0	1	1	1
237	2	77	1	4	C	1	0	0	0	0	0	1	47	132	65	101	77.8	1.67	2723994	39.5	35.2	245111	299876	119	0	0	0	1	1
238	2	74	1	1	C	1	2	1	0	1	0	2	38	84	363	90	84.15		3053782	39.7	35	24.64	31232	118	0	0	0	1	0
239	2	76	1	4	D	1	2	0	1	0	0	1	43	115.6	157	152	69.4		2780003	39.4	30.5	19.5	24.22	84	1	0	0	0	0
240	1	79	3	0	C	1	2	0	1	1	0	2	46	116.6	87	99	59.65	1.49	2616113	34	31.2	219775	20838	119	0	0	0	1	1
241	1	78	2	0	D	0	0	0	0	0	0	1	.	.	.	.	47.35		192097	32.1	24.5	177975	21674	115	1	0	0	0	0
242	1	75	1	2	D	1	0	0	0	1	0	2	.	.	.	101	62.85		2720308	34.1	30	2177077	217418	109	1	0	0	1	0
243	1	77	2	0	D	0	0	0	0	1	0	2	45	238.6	252	65	53.9		2673081	31.5	27.7	19.99	20792	121	0	0	0	0	1
244	2	65	2	6	C	1	2	0	0	0	0	1	.	.	.	.	59.25	1.63	220293	33.7	28	1738378	230702	113	0	0	0	0	1
245	2	78	1	8	D	1	2	0	1	1	0	2	.	.	.	.	79.95		3084372	35.7	33.6	22.39	26692	66	1	0	1	0	0
246	2	66	2	0	C	1	2	0	0	0	0	1	42	84	117	98	77.1		2606138	36.5	30.1	1922577	242282	115	0	0	0	0	1
247	1	74	2	0	D	0	2	0	0	0	0	1	.	.	.	.	76.2		3091403	34.5	32.7	23.95	23.28	108	1	0	0	0	0
248	1	76	1	0	B	0	0	0	0	0	0	1	46.9	86.1	165	64	43		2291012	31	24.7	171391	182316	86	1	1	0	0	0
249	2	64	2	5	B	1	1	0	0	0	0	0	.	.	.	.	58.8	1.62	215978	31.5	25.5	1542978	238358	114	0	0	0	1	0
250	2	68	1	1	C	1	0	0	0	0	0	0	37	116.8	201	77	64.65		2589729	32	29.5	189375	24.79	31	1	0	0	0	1
251	2	77	2	4	C	1	2	0	0	1	0	2	.	.	.	.	66.2	1.56	2585937	35.2	29.2	1875778	250238	117	0	0	0	1	0
252	1	64	1	8	C	1	0	0	0	1	0	1	.	.	272	.	73.8	1.49	32.8	36.2	35	2605078	251718	116	0	0	0	1	1
253	1	75	2	10	D	0	0	0	0	0	0	1	.	.	.	.	54.85	1.42	2758916	33.5	26.7	189231	196036	114	0	0	0	0	1
254	1	73	3	0	D	0	0	0	0	1	0	2	.	.	.	.	70.25		325096	38.5	30.5	223616	224616	116	0	0	0	1	0
255	2	70	2	5	D	1	0	0	0	1	0	2	45	116.4	73	.	38		141285	27	18.7	8683101	178836	113	1	0	0	0	0
256	2	78	2	8	C	1	0	0	0	1	0	1	31	43	359	92	78.35	1.63	2948925	37.5	33	2241478	281958	116	0	0	0	0	1
257	2	73	2	4	D	1	2	0	0	1	0	1	53	109.8	106	82	75.65		2992366	34.6	30.5	1998878	260098	118	0	0	0	1	1
258	1	74	1	4	D	1	2	1	0	1	0	1	.	.	.	.	53.2		2638366	32	29.7	220975	23106	118	0	0	0	0	0
259	2	73	2	3	C	1	2	0	0	1	0	1	.	.	.	.	87.2	1.66	3126681	35.5	32.7	221375	27.99	116	0	0	0	0	0
260	1	64	2	5	C	1	1	0	0	1	0	2	42	109	160	.	73.05	1.59	2853516	36.7	30.2	228351	243596	116	0	0	0	1	0
261	2	67	1	4	C	1	2	0	1	1	0	2	40	114.2	174	74	78.55		2717993	35	29.2	18.71	24804	64	1	0	1	1	0
262	2	81	1	0	C	1	2	0	0	1	0	2				71	81.25	1635	2984389	34.5	30.5	1936577	238118	116	0	0	0	1	0
263	1	64	1	4	D	1	0	0	0	1	0	1	.	.	.	.	67.9	1.6	2652344	37.7	29	2102378	213698	116	0	0	0	0	0
264	1	62	1	2	C	1	0	0	0	1	0	2	37	91	162	68	70.7	1.5	3100741	39.7	32.7	2484278	253838	113	0	0	0	1	0
265	1	63	2	1	D	1	2	0	1	0	0	1	.	.	.	.	64.25	1465	3014168	35.2	30	2214277	226838	113	0	0	0	0	1
266	1	83	2	0	C	0	2	0	1	0	0	2	.	.	.	.	56.5		2321663	31	27	19.5	20.72	62	1	0	0	0	0
267	2	76	3	1	C	1	2	0	0	1	0	2	40	78	178	102	74.8	1.65	2781083	33	31	200975	25034	113	0	0	0	1	1
268	1	76	1	5	D	0	0	1	0	0	0	1	46	30.6	176	84	64.8		2804709	31.5	29.2	217396	230456	91	1	0	0	1	1
269	2	77	1	10	C	0	2	0	0	1	0	1	40	114	102	93	73.45		2798735	37.6	31.6	211775	27518	125	0	0	0	1	1
270	1	70	1	.	C	0	0	0	0	1	0	2	62	93.6	62		66.7		2812447	36.8	30	216775	21522	125	0	0	0	0	0
271	1	67	1	0	C	0	0	0	0	1	0	2	62	133	150	83	59.1	1565	2428501	33.8	25.4	181079	198108	117	0	0	0	1	0
272	1	73	2	.	C	0	0	0	0	1	0	1	49	124	72	82	47.9	1.57	1968278	29	25	18.14	21232	120	0	0	0	0	0
273	2	83	3	0	D	0	1	0	0	1	0	2	40	162	99	83	72.6		2541928	33.2	28.8	185884	259112	103	1	0	1	0	0
274	2	73	2	.	B	1	2	0	0	1	0	2	43	105.4	238	120	92.35	1628	3392103	38.1	35.6	24.39	28692	121	0	0	0	0	0
275	1	69	2	.	C	0	0	0	1	1	0	2	.	.	.	.	78.5		3184713	34.4	36.4	2671378	251902	34	1	0	0	1	1
276	1	69	1	0	D	0	2	0	0	1	0	1	59	169.2	154	101	63.85	1.49	2837778	32.2	31.3	2362277	244862	129	0	0	0	1	0
277	1	66	3	0	D	0	0	0	0	0	0	1	.	.	.	.	42.4		239697	28.1	26	189375	21.29	14	1	1	0	0	1
278	1	67	1	5	D	0	0	0	0	1	0	2	89	117	33	.	34.4		1377984	27.2	18.6	120375	17.03	41	1	0	0	1	1
279	1	68	2	2	C	0	2	1	0	0	0	1	53	78	97	108	95.7	1456	4489585	33.7	37.7	298775	30478	123	0	0	0	0	0
280	2	66	1	0	C	1	2	0	0	1	0	1	39	142.2	199	99	89.8	1655	318169	40.5	35.6	25.11	31204	123	0	0	0	0	0
281	2	66	1	4	C	1	0	0	0	1	0	1	.	.	.	.	51.6		1966164	31.1	24	1392437	22273	20	1	1	0	0	1
282	1	67	2	.	C	0	0	0	0	1	0	1	.	.	.	.	63.6	1.58	2547668	36	31.5	234375	23.65	121	0	0	0	1	1
283	1	73	2	0	D	0	0	0	0	1	0	2	63	97.8	71	85	58.5	1455	2782402	33.5	29	213975	22406	123	0	0	0	0	1
284	1	63	2	3	D	1	0	0	0	1	0	1	.	.	.	.	69.1	1.52	3030569	33.4	35	26.81	26836	120	0	0	0	1	1
285	1	71	1	.	C	0	0	0	0	1	0	2	70	96	85	76	47.35		2560013	30.8	25	1762577	191282	125	0	0	0	0	0
286	2	74	1	2	C	1	1	0	0	1	0	1	.	.	.	.	72		2491349	33.4	28.6	183975	25774	122	1	1	0	0	0
287	2	74	1	2	D	0	2	0	1	0	0	1				161	82.9	1.66	3008419	35.4	33.2	2204438	26449	127	0	0	0	0	0
288	1	69	2	.	D	0	2	0	1	1	0	1	.	.	.	.	62.7		2786667	37	34.7	2501377	234902	93	1	0	1	1	1
289	1	69	1	0	C	0	0	0	1	1	0	2	.	.	.	.	72.8	15125	3192843	35.7	38	284375	27.01	120	0	0	0	1	0
290	1	79	1	6	A	0	2	0	0	1	0	1	.	.	.	.	48.4	1425	2151111	29.2	26.9	196775	21562	129	0	0	0	1	0
291	1	91	2	0	D	0	0	0	0	1	0	2	.	.	.	.	42.9		2188776	28.4	23.6	1681378	202402	53	1	0	0	0	0
292	1	75	1	0	D	0	0	0	0	1	0	1	.	.	.	.	54.3		2350242	35	27.8	201975	21206	100	1	0	0	0	0
293	1	62	1	.	C	0	2	0	1	1	0	2	.	.	.	.	62.2	1535	2555885	34.1	29.7	218775	22478	119	0	0	0	0	0
294	1	72	2	5	D	0	2	0	0	1	0	1	57	123	164	89	65.2		318842	33.5	33.3	2435077	234718	125	0	0	0	0	0
295	1	68	2	6	C	0	1	0	0	1	0	1	.	.	.	.	55.8	1.52	2383699	33.5	28.8	21.3	22.52	120	0	0	0	1	1
296	1	85	1	0	C	1	2	0	0	1	0	1				80	53.9		2272727	33.2	27	20.01	22604	115	1	1	0	0	1
297	2	82	3	0	D	0	2	0	0	1	0	1	.	.	.	.	58.4	1.71	1951285	31.5	24.5	144775	23558	118	0	0	0	0	0
298	2	63	2	2	C	1	2	1	0	1	0	1	.	.	.	.	63.4		2094068	32.6	26.7	16.61	24816	125	0	0	0	0	0
299	1	69	1	5	C	1	2	0	1	1	0	2	.	.	.	.	60.8	1505	266655	35.1	27.9	207759	229388	124	0	0	0	0	1
300	1	61	1	4	B	1	2	0	1	0	0	2	34		436	182	75.85		3116782	36.5	31.7	2395678	246978	6	1	1	0	0	1
301	1	80	2	0	D	0	2	0	1	1	0	2	43	104	203	101	74.45		3692224	35.5	34	256775	25522	123	1	0	1	0	0
302	1	79	2	1	D	1	0	0	0	1	0	1	48	34	168	124	60.45		2421487	31.5	30	223975	23406	123	0	0	0	0	1
303	1	80	1	7	B	1	0	0	0	0	0	1	54	127	95	.	56.6	1.5	2482347	31.7	29.4	2176577	227118	126	0	0	0	0	0
304	2	69	2	.	D	1	0	1	0	1	0	1	58	120.6	102	129	62.8		2453125	33	27.4	170975	23946	121	0	0	0	0	1
305	2	73	2	0	D	1	2	1	0	1	0	2	.	.	.	.	58.5	1.63	2175045	33.2	28	175775	23918	120	0	0	0	0	0
306	1	69	1	4	C	0	2	0	0	1	0	2	52	127	185	83	56.2	1.52	2432479	33.5	29	21.29	22092	120	0	0	0	0	1
307	1	61	3	.	C	1	2	1	0	1	0	1	55	104	69		79.55		3031169	36	30.2	227975	24234	104	1	0	1	1	0
308	1	66	1	4	C	1	2	0	0	0	0	1	.	.	.	.	77.8		319691	41.1	34.6	2580477	250858	117	0	0	0	1	0
309	1	79	2	0	D	0	0	0	0	0	0	1	.	.	.	.	76.3	1.48	3302459	40.1	34.8	2594377	251602	117	0	0	0	0	0
310	1	77	2	2	C	0	1	0	0	0	0	1	.	.	.	.	55.9		2484444	30.9	26.5	1834877	184302	37	1	0	0	0	0
311	1	79	1	3	C	0	0	0	1	1	0	2	63	153	131	165	64.1	1.4	3178933	39	31.5	238764	248432	113	0	0	0	1	0
312	2	70	2	0	C	1	2	0	0	1	1	1	34	127.4	73	.	77.8		2599486	33.5	33	2238378	280702	3	1	1	0	1	1
313	1	65	2	.	C	1	0	0	0	1	0	2	38	204	428	97	48.3		2361974	32.6	28.4	20.46	20864	116	0	0	0	1	0
314	1	88	2	0	C	0	0	0	1	1	0	2	.	.	.	.	55.4		313189	31.1	32.5	2399778	236138	116	0	0	0	1	0
315	2	62	3	0	D	1	0	1	1	1	0	1	36	114.8	246	86	95.7		3311419	37.5	37.1	2658877	326098	113	1	0	1	0	0
316	1	62	3	.	D	1	2	0	0	1	0	1	.	.	.	.	81.7	1465	3832801	37.1	34.1	2607477	263442	113	0	0	0	0	0
317	1	75	1	0	B	1	0	0	1	0	0	2	.	.	.	.	68	1.52	2867263	38.4	31.8	2389577	243582	114	0	0	0	1	1
318	1	75	1	.	B	0	0	0	1	1	0	1					59.2		2562327	29	28.5	2102978	223142	84	1	0	0	1	0
319	1	72	1	0	B	1	2	0	0	1	0	1	.	.	.	81	62.7	1.5	2713816	35	33	251775	25778	113	0	0	0	1	1
320	2	69	1	.	C	1	2	0	0	1	0	1	61	38.2	149	86	83.2	1.71	2812331	38.2	32.2	218864	286832	113	0	0	0	0	1
321	1	71	3	.	C	1	0	0	0	0	0	1	.	.	.	.	64.2	1.57	2707033	34.4	30.2	2252278	233862	113	0	0	0	1	1
322	1	75	3	.	C	0	1	0	0	0	0	0	.	.	.	.	66.1		2787148	36.4	32.2	244004	250408	113	1			0	0
323	1	88	3	.	C	0	0	0	1	0	0	2	39	186.8	276	92	55.3		2272354	33.2	26.7	1943438	21205	82	1	0	1	1	0
324	2	74	1	11	C	1	0	1	1	0	0	2	45	177	109	129	71.2		278125	33.4	29.7	1925778	255238	89	1	0	0	1	1
325	1	70	2	5	D	1	0	0	1	0	0	1	44	157.2	274	317	55.55		2502139	34.4	28.8	2116577	221118	119	0	0	0	0	0
326	1	61	1	5	D	1	2	0	0	1	0	1					82.3		3425599	34.2	30.4	2249578	229582	108	1	0	0	1	0
327	1	80	1	5	D	0	0	1	0	1	0	2	52.3	79.6	157.3	82	69.45		2550964	34.2	30.9	22.71	22736	24	1	0	0	1	1
328	1	75	1	0	C	0	0	0	0	1	0	2	72	136.6	142	75	78.3	1.5	34.8	39.8	35.1	264975	25994	121	0	0	0	1	0
329	1	69	2	4	C	1	2	1	0	1	0	2	56	88.2	84	94	57.7	1.54	2370973	35.4	28.1	1994877	200302	119	0	0	0	0	1
330	1	64	2	5	C	0	2	1	0	1	0	2	.	.	.	.	84.15	1635	3090909	39.5	34.5	2652378	268698	119	0	0	0	0	1
331	1	78	1	.	D	0	0	0	1	0	0	1	.	.	.	.	60.6	1.47	2622923	32.4	28.1	2081677	225422	121	0	0	0	1	0
332	2	73	1	5	D	1	2	0	0	0	0	1	.	.	.	.	72.6	1.64	2699286	37.5	32	2130277	267562	121	0	0	0	0	1
333	1	73	1	0	C	1	2	0	0	1	0	1	46	194	135	.	57.45		23607	32.4	31.2	2304877	231302	69	1	0	0	1	0
334	1	72	1	4	D	0	0	1	0	1	0	1	47	115.4	93	92	54.75	1.68	1939839	32.5	24	169959	195412	117	0	0	0	1	1
335	1	67	2	4	B	1	0	0	0	1	0	2	40	95	126	73	87.2	1535	3774238	44.8	37.2	2864078	281882	119	0	0	0	0	0
336	1	61	2	6	D	0	0	0	0	1	0	1	64	96	75	84	70.75	1.5	306224	35.4	35.2	2666938	26251	125	0	0	0	0	1
337	1	70	1	4	C	1	2	0	0	1	0	1					46.9	1425	2170392	31.4	27.3	2039677	233122	122	0	0	0	1	0
338	2	66	2	5	D	0	0	0	0	1	0	1	.	.	.	.	74.5	1705	2547792	37.5	31.6	211775	27518	118	0	0	0	0	0
339	1	65	2	6	D	0	1	0	0	1	0	1	.	.	.	.	53.25		2366667	32.8	28.4	20.46	20864	95	1	0	1	1	1
340	1	85	1	1	C	0	0	0	0	1	0	1	.	.	.	.	70.1		3157515	34.6	39	306775	30522	85	1	0	1	0	0
341	2	72	1	2	D	1	2	0	1	0	0	1	.	147.2	169	95	56.75		2034853	30.4	24.5	1436677	222078	85	1	0	0	1	1
342	2	67	3	10	B	1	0	1	1	1	0	2	75	79	109	125	68.15	1595	2662109	34.2	34	2368077	304518	119	0	0	0	0	1
343	1	69	1	8	C	0	2	0	1	1	0	1	42	138	99	111	90.8	1.54	3683719	39.1	41.1	3192677	308322	123	0	0	0	1	0
344	2	69	1	8	B	0	0	0	1	1	0	2	51	87	200	212	88.2	1.73	2981341	35.9	33.4	211199	239172	120	0	0	0	0	1
345	2	75	1	1	C	1	0	0	1	1	0	2	.	.	.	.	74.1		2788964	33.9	30.8	200775	25462	55	1	0	1	0	0
346	1	75	1	4	C	0	0	0	1	1	0	2	54	133.4	148	134	72.5		3265619	38.6	37.6	2923677	290278	73	1	1	0	0	0
347	1	71	1	4	C	1	0	0	0	1	0	1	50	129.2	104	101	77.4		34.4	36.5	37	2748977	261042	66	1	0	1	1	1
348	1	71	2	2	D	0	0	1	0	1	0	2					86.65	1.51	3902977	32.5	39	2955877	282298	118	0	0	0	0	0
349	1	73	1	4	D	1	2	0	0	1	0	2	40	70.4	53	102	67.6		2813736	37.4	29.6	221975	23634	7	1	0	1	0	1
350	1	67	1	8	D	0	0	0	0	1	0	2	46	132	330	95	63.6		2789351	35.4	33.4	25.21	25236	85	1	0	0	0	1
351	2	85	1	9	C	1	2	1	1	0	0	1	.	.	.	.	55.4		2164063	25.4	28.2	180775	26002	105	1	0	0	1	0
352	1	72	1	1	C	0	0	0	1	1	0	2	.	.	.	.	64.25		2894014	30.5	28	2088378	230702	76	1	1	0	1	1
353	1	77	1	4	B	1	0	0	1	1	0	2	39	56.1	139.5	66.1	68		2982325	33.8	36.6	2708977	257042	87	1	0	1	1	0
354	1	70	1	0	C	0	0	0	0	1	0	1	95	80.2	84	73	59.1	1.45	2698137	33	32	241775	24778	122	0	0	0	1	0
355	1	65	1	.	C	0	0	0	1	1	0	2	51	104.8	146	115	77.9		332778	37.5	38.1	3033437	31035	116	1	0	0	0	0
356	1	94	1	.	C	0	0	0	0	0	0	2	.	.	.	.	38.1		314876	36.2	20.2	13.54	17688	2	1	0	0	0	0
357	1	65	1	9	C	1	2	1	0	0	0	1	48	164	68	100	68.1		3194783	35.5	30.2	22.01	22036	127	0	0	0	1	1
358	2	91	2	1	D	1	2	0	1	1	0	2	48	89	95	96	67.65		3006667	36.1	31.6	2024277	242838	11	1	0	1	0	0
359	1	78	1	1	B	1	2	1	0	1	0	2	.	.	.	.	53.3		2433345	31.7	26.6	19.46	21576	70	1	0	0	0	1
360	1	73	1	3	C	0	1	0	1	1	0	2	.	.	.	.	55		2070082	31.6	26.6	19.61	22204	120	0	0	0	0	0
361	2	67	1	7	C	1	2	0	1	0	0	2				228	84.4	1.7	2886358	37.6	30.5	197775	25162	122	0	0	0	1	0
362	2	70	2	3	D	0	2	0	0	1	0	1	.	.	.	.	84.9		2903457	36.1	32.1	217975	28646	53	1	0	0	0	0
363	1	70	1	4	C	1	0	0	1	1	0	2	61.5	88.9	113	81	66.3	1.62	2526292	34.4	33.4	247975	24294	121	0	0	0	1	0
364	1	71	1	2	D	0	0	0	1	1	0	2	.	.	.	.	55.15	1535	2355932	32.5	29.5	2231937	24319	118	0	0	0	0	0
365	1	68	2	.	D	1	0	0	0	1	0	1					52.25		2322222	33	26.5	19.64	22732	1	1	1	0	1	0
366	1	61	1	4	C	0	0	0	0	1	0	2	.	.	.	.	91.55	1515	3860263	37.6	35.2	2618778	252462	124	0	0	0	1	0
367	2	68	1	.	B	1	0	0	1	1	0	2	40	79	105	98	71.4	1665	2529762	34	29.7	187199	234828	119	0	0	0	0	1
368	2	82	1	0	B	1	2	1	0	1	0	1					63.9	1.53	2592397	35	29	1876477	259542	124	0	0	0	1	1
369	1	72	1	2	D	0	2	1	0	1	0	1	45	124	94	86	73.4	1.48	3350986	37.2	38.4	2957438	28823	122	0	0	0	1	0
370	1	68	1	5	D	1	0	1	1	0	0	1	.	.	.	.	84.6	1.62	3145449	38.6	39.2	3040478	296858	121	0	0	0	0	0
371	1	74	1	0	C	0	0	0	0	1	0	2	49	100	132	89	97.1	1.59	3889601	37.4	40.6	3142677	303322	121	0	0	0	0	0
372	2	77	2	.	C	1	0	0	0	1	0	2	58	77	75	85	65.8		2276817	35.4	28	1753078	236982	119	0	0	0	0	1
373	1	77	1	4	C	1	0	0	0	1	0	2	38.5	193.1	162.1	88.2	66.1	1.5	2860976	38.5	33.2	23.09	21268	126	0	0	0	1	1
374	1	61	2	3	C	1	0	0	0	1	0	2	54	150	153	.	66.55	1.47	2997613	32.8	33.1	24.91	24936	129	0	0	0	0	0
375	2	75	1	4	C	1	0	0	1	1	0	2	38	.	480	188	106.5		3250817	39.5	32	21.64	28232	40	1	0	1	0	0
376	1	69	1	1	C	1	0	0	1	1	0	1	51	170.6	142	138	71.05	1.54	2995868	35.8	35	2589178	248578	117	0	0	0	0	0
377	1	64	1	2	C	1	1	0	1	1	0	2	42	119	230	110	66.4		2799798	32.6	31.5	240975	25534	123	0	0	0	1	0
378	2	67	2	3	C	1	0	0	0	0	0	0	.	.	.	.	59.6	1.6	2299294	34.2	28.4	1822777	257938	126	0	0	0	0	1
379	2	63	1	3	D	1	1	0	0	1	0	2	48.9	112.6	179.5	99.6	102.25	1.78	3191224	39.8	34.5	23.5	28.22	126	0	0	0	0	0
380	1	81	2	0	D	0	1	1	0	1	0	1	.	.	.	83	58.35		242872	32.6	29.8	2246277	240538	110	1	0	1	0	0
381	1	70	1	0	C	0	0	0	0	0	0	1	52	110	135	93	75.05		3206032	41.6	34.6	24.86	23296	65	1	1	0	1	1
382	2	68	3	10	B	1	0	0	0	1	0	2	51	180	147		68.5	1.58	2743951	34.5	32.4	2178378	274702	129	0	0	0	1	1
383	1	74	2	.	D	0	2	0	0	1	0	2	56.7	42.6	73.9	87.5	58.7		2830825	32.6	31.4	230775	22922	101	1	0	1	0	1
384	2	60	3	.	C	0	0	1	0	0	0	1	.	.	.	.	56		2361275	32.3	29.8	19.44	26032	123	0	0	0	0	1
385	1	79	1	0	C	1	0	0	1	0	0	1	42	97	140	199	43.3		2031338	28.6	24.8	17.94	21032	61	1	0	0	0	0
386	2	60	1	4	C	1	0	1	0	0	0	0	.	.	.	.	69	1.63	2986496	35.3	36	229375	25.01	124	0	0	0	0	0
387	2	72	1	10	C	1	0	0	0	1	0	1					82.1	1.69	284083	37.4	29.4	1887437	24847	118	0	0	0	0	0
388	1	65	1	2	D	1	2	0	1	1	0	1	52	204.8	301	292	63.5	1525	2419601	34.2	29	2228378	260798	128	0	0	0	1	0
389	1	63	2	10	C	1	0	0	0	1	0	2			119		66.85	1525	2893438	37.7	32	2377077	237418	126	0	0	0	1	0
390	2	69	2	5	C	1	2	0	0	1	0	2	29	105	353	113	98.55	1.57	3801937	40.4	39	262775	28638	117	0	0	0	1	1
391	1	73	2	0	D	0	2	0	1	1	0	2	47.6	156.6	109.1	81.6	51.15		230395	33.4	28.4	2042377	207698	127	1	0	0	1	0
392	2	64	2	5	B	1	2	0	0	1	0	2	32	113	230		84.95	1.73	2838384	37.6	31.8	21.31	27404	124	0	0	0	1	1
393	1	72	3	0	D	0	0	0	1	1	0	2	.	.	.	.	72.1		3247601	37.5	34.8	2664877	267302	129	0	0	0	0	0
394	2	78	1	1	C	1	2	1	1	0	0	1	35	162	257	110	80.6		282203	34.4	32.6	21.96	27576	87	1	0	0	1	0
395	1	65	1	4	C	1	0	0	0	1	0	1	58	59.2	194	92	71.6		322508	39.9	34.4	2661178	272722	42	1	0	1	1	1
396	2	65	2	12	B	0	0	1	0	1	0	1	44	163	95	81	64.3		2450084	32	29	1868077	254518	110	1	0	0	1	1
397	1	69	1	4	D	0	2	0	1	0	0	2	.	.	.	.	82.2	1.55	3421436	37.2	40.2	3191778	318162	118	0	0	0	0	0
398	1	81	1	4	C	1	1	1	0	0	0	1	.	.	.	.	65.45		275974	37.5	31.8	240004	246408	73	1	0	0	1	0
399	1	91	2	0	D	0	0	0	0	0	0	2					40.2		1810729	29.2	21.4	1455777	177262	1	1			1	0
400	1	68	2	5	C	1	0	0	0	1	0	2	44	122.8	131	97	64.2		2571703	34.8	33.8	248975	24066	123	0	0	0	1	0
401	1	72	2	1	D	0	2	0	1	0	0	2	.	136.2	64	125	52.5	1.38	2678572	30.9	33.2	2504877	251302	115	0	0	0	1	0
402	2	60	1	5	C	1	2	0	0	1	0	1	38	61.6	57	69	69.3		2342482	33.1	28.8	1861077	260682	61	1	0	0	1	0
403	1	64	2	5	C	1	0	1	0	0	0	2	.	.	.	.	54.6	1565	22151	29.6	26	1888378	210702	117	0	0	0	0	0
404	1	70	1	8	B	1	2	0	0	1	0	1	38	105	159	76	59.2	1525	2528942	34.2	28.8	2101177	216722	115	0	0	0	0	0
405	2	73	2	10	B	1	2	0	0	1	0	2	50	191.8	126	96	83.2	1.64	3019306	37	30.6	2001478	257958	115	0	0	0	0	0
406	1	76	1	1	D	0	0	0	0	1	0	2	36	3.8	236	87	66.4	1.49	2873961	36.5	32.7	2467478	249442	115	0	0	0	0	0
407	1	70	2	2	C	1	2	0	0	1	0	1	.	.	.	.	49.3		2162186	28.8	26.6	196775	22518	116	0	0	0	1	0
408	1	75	2	5	C	0	0	0	0	1	0	2	38	240	.	95	37.5	1.51	1623096	29	22.1	1532438	18803	122	0	0	0	1	1
409	1	66	1	10	B	0	2	0	0	1	0	2	.	.	.	.	49.5		1840422		23.8			5	1	0	1	0	0
410	1	70	3	4	C	1	0	0	0	1	0	2	37	169	186	.	67.45	1.47	2958204	37	32.2	2364078	231882	115	0	0	0	0	0
411	2	66	3	7	C	1	0	0	0	1	0	2	.	.	.	93	53.25	1.64	2004215	31.9	24	136975	20546	115	0	0	0	0	0
412	1	70	2	0	C	0	2	0	0	1	0	2	47	184.6	92	89	69.2		2917861	37.5	34.5	263359	263988	110	1	0	1	1	0
413	2	75	3	1	D	0	2	0	1	0	0	1	31	111	140	88	76.3		2871768	36.4	30.5	199959	260412	18	1	1	0	0	0
414	2	70	1	2	C	1	2	0	1	1	0	2	.	.	68	89	65.6		2627784	32.5	28.4	176079	228108	4	1	0	1	0	0
415	1	62	3	5	C	1	0	0	0	1	0	1	.	.	.	.	78.05	1.6	3087299	36	34.8	2552777	243438	117	0	0	0	1	0
416	2	76	1	2	D	0	1	0	0	1	0	2	32	50	70	78	61.35		2586861	34.1	29.5	19.25	26.36	117	0	0	0	0	1
417	1	65	1	6	C	0	2	0	0	1	0	1	.	.	.	.	85.95	1.51	3720135	42.9	37.6	2773277	260762	115	0	0	0	0	0
418	1	76	1	4	D	0	0	0	0	1	0	2	.	.	.	.	53.35		2468879	29.5	29.6	221784	235712	123	1	0	0	0	0
